# Supplementary material for: Diagnosing Sport-Related Flow Limitations in the Iliac Arteries Using Near-Infrared Spectroscopy
Source: J Clin Med. 2022 Dec 16;11(24):7462. doi: 10.3390/jcm11247462 (PMC9786904; doi:10.3390/jcm11247462)
Supplement: Supplementary file 1 [file jcm-11-07462-s001.zip]

Archive with 1 entries (1 files):
- jcm-2074434-supplementary.pdf
